# Supplementary material for: Leisure engagement in older age is related to objective and subjective experiences of aging
Source: Nat Commun. 2024 Feb 19;15:1499. doi: 10.1038/s41467-024-45877-w (PMC10876530; doi:10.1038/s41467-024-45877-w)
Supplement: Supplementary file 4 — Source data [file 41467_2024_45877_MOESM4_ESM.xlsx]

## Sheet: Figure 1A
	Coef	95% CI lower	95% CI upper
Difficulties with ADLs	0.91	0.87	0.95
Difficulties with IADLs	0.95	0.91	0.99
Difficulties with mobility	0.88	0.86	0.91
Strength	1.02	1.01	1.03
Gross motor function	1.01	1	1.01
Fine motor function	1	1	1.01
Falls	0.95	0.91	1
Gait speed	0.03	0.01	0.05
Lung function	0.01	0	0.02
Grip strength	0.01	0.01	0.02
Static balance	1.13	1.09	1.17
Chronic health conditions	0.9	0.87	0.93
Degree of persistent pain	0.95	0.92	0.98
Systolic blood pressure	1	0.97	1.04
Diastolic blood pressure	1.02	0.98	1.07
Pulse	-0.01	-0.02	0.01
BMI	0.95	0.91	0.99
Waist circumference	0	-0.01	0.01
Uses sleep medication	0.97	0.93	1.02
How often does not feel rested	0.95	0.92	0.98
Poor eyesight	0.95	0.93	0.98
Poor hearing	0.96	0.93	0.99
Perceived difficulty with balance	0.91	0.89	0.94

## Sheet: Figure 1B
	Coef	95% CI lower	95% CI upper
Difficulties with ADLs	0.89	0.84	0.95
Difficulties with IADLs	0.9	0.84	0.96
Difficulties with mobility	0.96	0.91	1
Strength	1.02	1.01	1.03
Gross motor function	1.01	1	1.01
Fine motor function	1.01	1	1.01
Falls	1.02	0.94	1.09
Gait speed	0.07	0.03	0.1
Lung function	0.01	0	0.03
Grip strength	0.01	0	0.03
Static balance	1.09	1.03	1.16
Chronic health conditions	0.97	0.93	1.02
Degree of persistent pain	1	0.95	1.05
Systolic blood pressure	1.03	0.98	1.09
Diastolic blood pressure	1.06	1	1.13
Pulse	0.02	-0.01	0.04
BMI	1.05	0.98	1.12
Waist circumference	0	-0.01	0.02
Uses sleep medication	0.84	0.78	0.91
How often does not feel rested	0.97	0.92	1.02
Poor eyesight	0.97	0.93	1.02
Poor hearing	0.97	0.93	1.02
Perceived difficulty with balance	0.94	0.9	0.99

## Sheet: Figure 1C
	Coef	95% CI lower	95% CI upper
Difficulties with ADLs	0.95	0.89	1.02
Difficulties with IADLs	0.97	0.9	1.04
Difficulties with mobility	1.03	0.99	1.08
Strength	1	0.99	1.01
Gross motor function	1	1	1.01
Fine motor function	1	1	1.01
Falls	1	0.93	1.09
Gait speed	0.03	0	0.06
Lung function	0.01	0	0.03
Grip strength	0	-0.01	0.01
Static balance	0.97	0.91	1.03
Chronic health conditions	1.01	0.96	1.06
Degree of persistent pain	0.97	0.92	1.02
Systolic blood pressure	1.02	0.97	1.08
Diastolic blood pressure	1.02	0.96	1.09
Pulse	0.02	-0.01	0.04
BMI	1.03	0.97	1.11
Waist circumference	0	-0.01	0.02
Uses sleep medication	0.96	0.89	1.04
How often does not feel rested	0.93	0.88	0.98
Poor eyesight	0.94	0.9	0.99
Poor hearing	0.97	0.92	1.01
Perceived difficulty with balance	1.02	0.97	1.07

## Sheet: Figure 1D
	Coef	95% CI lower	95% CI upper
Difficulties with ADLs	1.02	0.94	1.12
Difficulties with IADLs	1.02	0.93	1.11
Difficulties with mobility	0.99	0.93	1.06
Strength	1	0.99	1.01
Gross motor function	1	1	1.01
Fine motor function	1	0.99	1
Falls	0.99	0.89	1.09
Gait speed	0	-0.04	0.03
Lung function	0	-0.02	0.02
Grip strength	-0.01	-0.03	0.01
Static balance	1.06	0.98	1.15
Chronic health conditions	1.09	1.03	1.17
Degree of persistent pain	0.96	0.89	1.03
Systolic blood pressure	1.04	0.97	1.11
Diastolic blood pressure	0.98	0.9	1.07
Pulse	-0.02	-0.05	0.01
BMI	1.02	0.94	1.12
Waist circumference	0.01	-0.01	0.03
Uses sleep medication	1.04	0.94	1.16
How often does not feel rested	0.97	0.9	1.04
Poor eyesight	0.95	0.89	1.01
Poor hearing	0.96	0.9	1.02
Perceived difficulty with balance	1.02	0.95	1.09

## Sheet: Figure S1A
	Coef	95% CI lower	95% CI upper
Difficulties with ADLs	0.79	0.75	0.84
Difficulties with IADLs	0.88	0.83	0.94
Difficulties with mobility	0.73	0.71	0.76
Strength	1.04	1.04	1.05
Gross motor function	1.02	1.01	1.02
Fine motor function	1.01	1	1.01
Falls	0.9	0.86	0.95
Gait speed	0.04	0.02	0.06
Lung function	0.03	0.02	0.04
Grip strength	0	-0.01	0.01
Static balance	1.14	1.09	1.19
Chronic health conditions	0.84	0.82	0.87
Degree of persistent pain	0.84	0.81	0.87
Systolic blood pressure	0.97	0.94	1
Diastolic blood pressure	0.95	0.92	0.98
Pulse	-0.08	-0.1	-0.06
BMI	0.8	0.77	0.83
Waist circumference	-0.15	-0.16	-0.13
Uses sleep medication	0.93	0.9	0.97
How often does not feel rested	0.88	0.86	0.91
Poor eyesight	0.94	0.91	0.97
Poor hearing	0.95	0.92	0.97
Perceived difficulty with balance	0.9	0.87	0.92

## Sheet: Figure S1B
	Coef	95% CI lower	95% CI upper
Difficulties with ADLs	0.81	0.75	0.89
Difficulties with IADLs	0.69	0.62	0.77
Difficulties with mobility	0.88	0.84	0.92
Strength	1.04	1.03	1.06
Gross motor function	1.01	1.01	1.02
Fine motor function	1.01	1.01	1.01
Falls	1.04	0.96	1.12
Gait speed	0.06	0.02	0.1
Lung function	0.01	-0.01	0.03
Grip strength	0.05	0.04	0.07
Static balance	1.14	1.07	1.21
Chronic health conditions	0.93	0.89	0.97
Degree of persistent pain	0.93	0.88	0.98
Systolic blood pressure	1.08	1.02	1.13
Diastolic blood pressure	1.07	1.01	1.13
Pulse	0.02	-0.01	0.05
BMI	1.02	0.96	1.07
Waist circumference	-0.03	-0.06	-0.01
Uses sleep medication	0.95	0.89	1.01
How often does not feel rested	0.89	0.85	0.94
Poor eyesight	0.93	0.89	0.98
Poor hearing	0.96	0.91	1
Perceived difficulty with balance	0.89	0.85	0.93

## Sheet: Figure S1C
	Coef	95% CI lower	95% CI upper
Difficulties with ADLs	0.98	0.9	1.07
Difficulties with IADLs	0.93	0.84	1.03
Difficulties with mobility	1.04	0.99	1.09
Strength	1	0.98	1.01
Gross motor function	1	1	1
Fine motor function	1	1	1
Falls	0.93	0.86	1.01
Gait speed	0	-0.03	0.03
Lung function	0.02	0	0.04
Grip strength	0.02	0	0.04
Static balance	0.98	0.91	1.05
Chronic health conditions	1.04	0.99	1.09
Degree of persistent pain	1.04	0.98	1.09
Systolic blood pressure	1.04	0.98	1.1
Diastolic blood pressure	1.08	1.02	1.14
Pulse	0	-0.02	0.03
BMI	1.15	1.09	1.21
Waist circumference	0.09	0.06	0.12
Uses sleep medication	1.01	0.95	1.08
How often does not feel rested	1.02	0.97	1.07
Poor eyesight	0.93	0.88	0.97
Poor hearing	0.97	0.93	1.02
Perceived difficulty with balance	0.99	0.94	1.04

## Sheet: Figure S1D
	Coef	95% CI lower	95% CI upper
Difficulties with ADLs	0.94	0.83	1.06
Difficulties with IADLs	0.93	0.81	1.07
Difficulties with mobility	0.96	0.9	1.02
Strength	1.02	1.01	1.03
Gross motor function	1	1	1.01
Fine motor function	1	1	1.01
Falls	1.07	0.97	1.19
Gait speed	0.03	-0.01	0.06
Lung function	0.02	-0.01	0.05
Grip strength	0.01	-0.01	0.04
Static balance	1.07	0.97	1.18
Chronic health conditions	0.96	0.89	1.02
Degree of persistent pain	0.94	0.88	1.02
Systolic blood pressure	0.92	0.86	0.98
Diastolic blood pressure	0.93	0.86	1
Pulse	-0.01	-0.06	0.03
BMI	1.07	0.99	1.14
Waist circumference	0.02	-0.02	0.05
Uses sleep medication	0.97	0.89	1.06
How often does not feel rested	0.93	0.87	1
Poor eyesight	0.93	0.88	1
Poor hearing	0.97	0.91	1.03
Perceived difficulty with balance	0.93	0.88	0.99
